# Supplementary material for: Estimating suicide occurrence statistics using Google Trends
Source: EPJ Data Sci. 2016 Nov 8;5(1):32. doi: 10.1140/epjds/s13688-016-0094-0 (PMC7175644; doi:10.1140/epjds/s13688-016-0094-0)
Supplement: Supplementary file 1 — Dataset. The dataset is provided in a comma separated value file (csv). [file 13688_2016_94_MOESM1_ESM.csv]

Date	Suicides	Suicide (Google)	Depression (Google)
Jan-04	468	92	100
Feb-04	367	65	98
Mar-04	369	76	92
Apr-04	394	88	96
May-04	394	76	99
Jun-04	377	62	87
Jul-04	390	56	81
Aug-04	401	60	84
Sep-04	400	72	92
Oct-04	367	72	93
Nov-04	350	77	100
Dec-04	342	83	87
Jan-05	376	76	91
Feb-05	323	85	94
Mar-05	421	81	99
Apr-05	386	70	96
May-05	377	75	91
Jun-05	342	61	91
Jul-05	367	88	75
Aug-05	350	64	70
Sep-05	387	75	86
Oct-05	352	75	81
Nov-05	365	69	93
Dec-05	351	74	81
Jan-06	367	74	95
Feb-06	338	73	89
Mar-06	353	69	95
Apr-06	331	68	85
May-06	365	73	83
Jun-06	346	73	73
Jul-06	369	76	65
Aug-06	330	59	66
Sep-06	373	60	93
Oct-06	382	68	89
Nov-06	318	58	87
Dec-06	302	56	71
Jan-07	345	50	79
Feb-07	345	60	83
Mar-07	326	63	82
Apr-07	383	59	77
May-07	381	59	78
Jun-07	404	59	69
Jul-07	359	50	62
Aug-07	338	55	62
Sep-07	339	55	73
Oct-07	320	53	71
Nov-07	317	53	74
Dec-07	330	55	63
Jan-08	383	63	76
Feb-08	354	70	77
Mar-08	392	62	72
Apr-08	382	61	73
May-08	419	58	63
Jun-08	394	54	59
Jul-08	413	49	54
Aug-08	368	48	53
Sep-08	365	58	63
Oct-08	375	58	69
Nov-08	315	60	71
Dec-08	392	61	60
Jan-09	409	55	70
Feb-09	315	51	68
Mar-09	329	53	70
Apr-09	371	50	62
May-09	373	52	66
Jun-09	357	52	62
Jul-09	360	48	53
Aug-09	353	43	51
Sep-09	363	49	58
Oct-09	372	51	61
Nov-09	369	51	68
Dec-09	325	44	58
Jan-10	331	45	67
Feb-10	343	52	71
Mar-10	368	49	75
Apr-10	375	52	66
May-10	363	51	67
Jun-10	378	44	58
Jul-10	389	40	56
Aug-10	329	45	52
Sep-10	362	53	62
Oct-10	383	53	60
Nov-10	362	45	67
Dec-10	354	42	55
Jan-11	386	64	89
Feb-11	354	53	82
Mar-11	391	54	84
Apr-11	390	56	79
May-11	377	56	81
Jun-11	379	59	79
Jul-11	363	51	68
Aug-11	369	47	69
Sep-11	333	48	79
Oct-11	324	48	81
Nov-11	355	80	93
Dec-11	413	64	81
Jan-12	410	63	94
Feb-12	415	55	88
Mar-12	456	58	87
Apr-12	370	56	87
May-12	413	54	88
Jun-12	376	57	80
Jul-12	424	55	74
Aug-12	425	56	77
Sep-12	355	66	84
Oct-12	415	61	86
Nov-12	363	64	91
Dec-12	388	87	78
Jan-13	442	62	91
Feb-13	345	63	92
Mar-13	387	58	95
Apr-13	411	59	91
May-13	379	57	88
Jun-13	385	67	86
Jul-13	424	57	82
Aug-13	390	62	78
Sep-13	366	55	87
Oct-13	366	58	89
Nov-13	345	59	96
Dec-13	378	62	90
